# Supplementary material for: Influence of Chronic Ocular Hypertension on Emmetropia: Refractive, Structural and Functional Study in Two Rat Models
Source: J Clin Med. 2021 Aug 20;10(16):3697. doi: 10.3390/jcm10163697 (PMC8397123; doi:10.3390/jcm10163697)
Supplement: Supplementary file 1 [file jcm-10-03697-s001.zip]

Archive with 1 entries (1 files):
- jcm-1326332-supplementary.pdf
